# Supplementary material for: Loss of a Premature Stop Codon in the Rice Wall-Associated Kinase 91 (WAK91) Gene Is a Candidate for Improving Leaf Sheath Blight Disease Resistance
Source: Genes (Basel). 2023 Aug 24;14(9):1673. doi: 10.3390/genes14091673 (PMC10530950; doi:10.3390/genes14091673)
Supplement: Supplementary file 1 [file genes-14-01673-s001.zip]

Archive with 7 entries (7 files):
- Supplementary figure-1.pdf
- Supplementary Table-1.docx
- Supplementary Table-2.xlsx
- Supplementary Table-3.docx
- supplementary Table-4.xlsx
- supplementary Table-5.xlsx
- Supplementary Table-6.docx
